# Supplementary material for: Directed evolution of the rRNA methylating enzyme Cfr reveals molecular basis of antibiotic resistance
Source: eLife. 2022 Jan 11;11:e70017. doi: 10.7554/eLife.70017 (PMC8752094; doi:10.7554/eLife.70017)
Supplement: Figure 1—source data 2. [file elife-70017-fig1-data2.zip]

Archive with 13 entries (12 files):
- Figure 1 - Source Data 2 - figure supplement 1/
- Figure 1 - Source Data 2 - figure supplement 1/CfrV7 no AHT (Composite).tif
- __MACOSX/Figure 1 - Source Data 2 - figure supplement 1/._CfrV7 no AHT (Composite).tif
- Figure 1 - Source Data 2 - figure supplement 1/Figure 1 - Source Data 2 Info.docx
- __MACOSX/Figure 1 - Source Data 2 - figure supplement 1/._Figure 1 - Source Data 2 Info.docx
- Figure 1 - Source Data 2 - figure supplement 1/.DS_Store
- __MACOSX/Figure 1 - Source Data 2 - figure supplement 1/._.DS_Store
- Figure 1 - Source Data 2 - figure supplement 1/CfrV7 no AHT (IRDye 800CW).tif
- __MACOSX/Figure 1 - Source Data 2 - figure supplement 1/._CfrV7 no AHT (IRDye 800CW).tif
- Figure 1 - Source Data 2 - figure supplement 1/CfrV7 no AHT (DyLight 680).tif
- __MACOSX/Figure 1 - Source Data 2 - figure supplement 1/._CfrV7 no AHT (DyLight 680).tif
- Figure 1 - Source Data 2 - figure supplement 1/CfrV7 no AHT (Labels).tiff
- __MACOSX/Figure 1 - Source Data 2 - figure supplement 1/._CfrV7 no AHT (Labels).tiff
