# Supplementary material for: Directed evolution of the rRNA methylating enzyme Cfr reveals molecular basis of antibiotic resistance
Source: eLife. 2022 Jan 11;11:e70017. doi: 10.7554/eLife.70017 (PMC8752094; doi:10.7554/eLife.70017)
Supplement: Figure 2—source data 4. [file elife-70017-fig2-data4.zip]

Archive with 13 entries (12 files):
- Figure 2 - Source Data 4 - figure supplement 3/
- Figure 2 - Source Data 4 - figure supplement 3/.DS_Store
- __MACOSX/Figure 2 - Source Data 4 - figure supplement 3/._.DS_Store
- Figure 2 - Source Data 4 - figure supplement 3/M95L (Labels).tiff
- __MACOSX/Figure 2 - Source Data 4 - figure supplement 3/._M95L (Labels).tiff
- Figure 2 - Source Data 4 - figure supplement 3/M95L (Composite).tif
- __MACOSX/Figure 2 - Source Data 4 - figure supplement 3/._M95L (Composite).tif
- Figure 2 - Source Data 4 - figure supplement 3/M95L (DyLight 680).tif
- __MACOSX/Figure 2 - Source Data 4 - figure supplement 3/._M95L (DyLight 680).tif
- Figure 2 - Source Data 4 - figure supplement 3/Figure 2 - Source Data 4 Info.docx
- __MACOSX/Figure 2 - Source Data 4 - figure supplement 3/._Figure 2 - Source Data 4 Info.docx
- Figure 2 - Source Data 4 - figure supplement 3/M95L (IRDye 800CW).tif
- __MACOSX/Figure 2 - Source Data 4 - figure supplement 3/._M95L (IRDye 800CW).tif
