# Supplementary material for: Directed evolution of the rRNA methylating enzyme Cfr reveals molecular basis of antibiotic resistance
Source: eLife. 2022 Jan 11;11:e70017. doi: 10.7554/eLife.70017 (PMC8752094; doi:10.7554/eLife.70017)
Supplement: Figure 2—source data 5. [file elife-70017-fig2-data5.zip]

Archive with 9 entries (8 files):
- Figure 2 - Source Data 5 - figure supplement 3/
- Figure 2 - Source Data 5 - figure supplement 3/Truncation Constructs (Chemiluminescence).tif
- __MACOSX/Figure 2 - Source Data 5 - figure supplement 3/._Truncation Constructs (Chemiluminescence).tif
- Figure 2 - Source Data 5 - figure supplement 3/Truncation Constructs (Labels).tiff
- __MACOSX/Figure 2 - Source Data 5 - figure supplement 3/._Truncation Constructs (Labels).tiff
- Figure 2 - Source Data 5 - figure supplement 3/Truncation Constructs (Composite).tif
- __MACOSX/Figure 2 - Source Data 5 - figure supplement 3/._Truncation Constructs (Composite).tif
- Figure 2 - Source Data 5 - figure supplement 3/Figure 2 - Source Data 5 Info.docx
- __MACOSX/Figure 2 - Source Data 5 - figure supplement 3/._Figure 2 - Source Data 5 Info.docx
