# Supplementary material for: Directed evolution of the rRNA methylating enzyme Cfr reveals molecular basis of antibiotic resistance
Source: eLife. 2022 Jan 11;11:e70017. doi: 10.7554/eLife.70017 (PMC8752094; doi:10.7554/eLife.70017)
Supplement: Figure 3—source data 1. [file elife-70017-fig3-data1.zip]

Archive with 11 entries (10 files):
- Figure 3 - Source Data 1/
- Figure 3 - Source Data 1/Mutants (Composite).tif
- __MACOSX/Figure 3 - Source Data 1/._Mutants (Composite).tif
- Figure 3 - Source Data 1/Figure 3 - Source Data 1 Info.docx
- __MACOSX/Figure 3 - Source Data 1/._Figure 3 - Source Data 1 Info.docx
- Figure 3 - Source Data 1/Mutants (Labels).tiff
- __MACOSX/Figure 3 - Source Data 1/._Mutants (Labels).tiff
- Figure 3 - Source Data 1/Mutants (DyLight 680).tif
- __MACOSX/Figure 3 - Source Data 1/._Mutants (DyLight 680).tif
- Figure 3 - Source Data 1/Mutants (IRDye 800CW).tif
- __MACOSX/Figure 3 - Source Data 1/._Mutants (IRDye 800CW).tif
