# Supplementary material for: Directed evolution of the rRNA methylating enzyme Cfr reveals molecular basis of antibiotic resistance
Source: eLife. 2022 Jan 11;11:e70017. doi: 10.7554/eLife.70017 (PMC8752094; doi:10.7554/eLife.70017)
Supplement: Figure 3—source data 4. [file elife-70017-fig3-data4.zip]

Archive with 13 entries (12 files):
- Figure 3 - Source Data 4 - figure supplement 2/
- Figure 3 - Source Data 4 - figure supplement 2/.DS_Store
- __MACOSX/Figure 3 - Source Data 4 - figure supplement 2/._.DS_Store
- Figure 3 - Source Data 4 - figure supplement 2/Figure 3 - Source Data 4 Info.docx
- __MACOSX/Figure 3 - Source Data 4 - figure supplement 2/._Figure 3 - Source Data 4 Info.docx
- Figure 3 - Source Data 4 - figure supplement 2/C338A (DyLight 680).tif
- __MACOSX/Figure 3 - Source Data 4 - figure supplement 2/._C338A (DyLight 680).tif
- Figure 3 - Source Data 4 - figure supplement 2/C338A (Composite).tif
- __MACOSX/Figure 3 - Source Data 4 - figure supplement 2/._C338A (Composite).tif
- Figure 3 - Source Data 4 - figure supplement 2/C338A (IRDye 800CW).tif
- __MACOSX/Figure 3 - Source Data 4 - figure supplement 2/._C338A (IRDye 800CW).tif
- Figure 3 - Source Data 4 - figure supplement 2/C338A (Labels).tiff
- __MACOSX/Figure 3 - Source Data 4 - figure supplement 2/._C338A (Labels).tiff
