# Supplementary material for: Directed evolution of the rRNA methylating enzyme Cfr reveals molecular basis of antibiotic resistance
Source: eLife. 2022 Jan 11;11:e70017. doi: 10.7554/eLife.70017 (PMC8752094; doi:10.7554/eLife.70017)
Supplement: Figure 4—source data 1. [file elife-70017-fig4-data1.zip]

Archive with 19 entries (18 files):
- Figure 4 - Source Data 1/
- Figure 4 - Source Data 1/V3 (IRDye 800CW).tif
- __MACOSX/Figure 4 - Source Data 1/._V3 (IRDye 800CW).tif
- Figure 4 - Source Data 1/.DS_Store
- __MACOSX/Figure 4 - Source Data 1/._.DS_Store
- Figure 4 - Source Data 1/N2K (IRDye 800CW).tif
- __MACOSX/Figure 4 - Source Data 1/._N2K (IRDye 800CW).tif
- Figure 4 - Source Data 1/GAPDH (IRDye 800CW).tif
- __MACOSX/Figure 4 - Source Data 1/._GAPDH (IRDye 800CW).tif
- Figure 4 - Source Data 1/N2I (IRDye 800CW).tif
- __MACOSX/Figure 4 - Source Data 1/._N2I (IRDye 800CW).tif
- Figure 4 - Source Data 1/Figure 4 - Source Data 1 Info.docx
- __MACOSX/Figure 4 - Source Data 1/._Figure 4 - Source Data 1 Info.docx
- Figure 4 - Source Data 1/WT (IRDye 800CW).tif
- __MACOSX/Figure 4 - Source Data 1/._WT (IRDye 800CW).tif
- Figure 4 - Source Data 1/I26M (IRDye 800CW).tif
- __MACOSX/Figure 4 - Source Data 1/._I26M (IRDye 800CW).tif
- Figure 4 - Source Data 1/S39G (IRDye 800CW).tif
- __MACOSX/Figure 4 - Source Data 1/._S39G (IRDye 800CW).tif
