# Supplementary material for: Directed evolution of the rRNA methylating enzyme Cfr reveals molecular basis of antibiotic resistance
Source: eLife. 2022 Jan 11;11:e70017. doi: 10.7554/eLife.70017 (PMC8752094; doi:10.7554/eLife.70017)
Supplement: Figure 4—source data 4. [file elife-70017-fig4-data4.zip]

Archive with 13 entries (12 files):
- Figure 4 - Source Data 4 - figure supplement 2 /
- Figure 4 - Source Data 4 - figure supplement 2 /Figure 4 - Source Data 4 Info.docx
- __MACOSX/Figure 4 - Source Data 4 - figure supplement 2 /._Figure 4 - Source Data 4 Info.docx
- Figure 4 - Source Data 4 - figure supplement 2 /2nd Codon (Composite).tif
- __MACOSX/Figure 4 - Source Data 4 - figure supplement 2 /._2nd Codon (Composite).tif
- Figure 4 - Source Data 4 - figure supplement 2 /2nd Codon (Labels).tiff
- __MACOSX/Figure 4 - Source Data 4 - figure supplement 2 /._2nd Codon (Labels).tiff
- Figure 4 - Source Data 4 - figure supplement 2 /2nd Codon (DyLight 680).tif
- __MACOSX/Figure 4 - Source Data 4 - figure supplement 2 /._2nd Codon (DyLight 680).tif
- Figure 4 - Source Data 4 - figure supplement 2 /~$gure 3 - Source Data 2 Info.docx
- __MACOSX/Figure 4 - Source Data 4 - figure supplement 2 /._~$gure 3 - Source Data 2 Info.docx
- Figure 4 - Source Data 4 - figure supplement 2 /2nd Codon (IRDye 800CW).tif
- __MACOSX/Figure 4 - Source Data 4 - figure supplement 2 /._2nd Codon (IRDye 800CW).tif
